# Supplementary material for: Female Rose Bitterling Prefer MHC-Dissimilar Males: Experimental Evidence
Source: PLoS One. 2012 Jul 18;7(7):e40780. doi: 10.1371/journal.pone.0040780 (PMC3399850; doi:10.1371/journal.pone.0040780)
Supplement: File S1 — Amino acid alignment for DAB1 alleles. (TXT) [file pone.0040780.s001.txt]

             ....|....| ....|....| ....|....| ....|....| ....|....| ....|....| ....|....| ....|....| ....|....| ..
                 5          15         25         35         45         55         65         75         85                                
Rooc*15      AHGYYYSRWN KCIHSTRDFS DMVYIDNYIF NKDVFIQFNS TVGEYVGYTE LGVFNARRFN NDPNLLQQER AEVETYCKHN AEIRQAAIAD KT
Rooc*03      ANGYYWSRWN KCIYSSRDFS DMVYIDNYIF NKDVYIQFNS TVGEYVGYTE HGVSRAKFWN NDTNFLQQER AGVETYCKHN AKIRQRSITN KT
Rooc*09      AHGYYNSVWS KCIHSSRDFS DMVYIDNYIF NKDVVVQFNS TVGEYVGYTE LGVSSARNWN NDPNLLQSER AQVETYCKHN AEMYQAAIAD KT
Rooc*14      AHGYYWSRWA ECIYSSRDFS DMVYIDNYIF NKDVFIQFNS TVGEYVGYTE HGVMNARRFN NDPNLLQQER ADVEGYCKHN SELLQASITD KT
Rooc*06      AHGYYFSGWK KCIHSSRDFS DMVFIENYIF NKDVFLQFNS TVGEFVGYTE LGVYNARNWN NDPNILQQKR AEVDRYCKHN AEIRQAAIAD KT
Rooc*05      AHGYYWSRWA ECIHSARDFS DMVLIDNYIF NKDVYIQFNS TVGEYVGYTE HGVFNARRFN NDPNLLQQMR AQVETFCKHN AEIRQAAIAD KT
Rooc*04      AHGYYWSQWT KCIHSSRDFS DMVYIDNYIF NKDVFIQFNS TVGEYVGYTE LGVFNARRFN NDPNLLQQER AEVETYCKHN AEIRQAAIAD KT
Rooc*02      AHGYYNSRWN KCIHSSRDFS DMVFIDNYIF NKDVWVQFNS TVGEYVGYTE FGVYNARNWN NDPNILQQER AEVERFCKHN AEIRQAAIAD KT
Rooc*01      AHGYYNSRWN KCIHSSRDFS DMVFIDNYIF NKDVVVQFNS TVGEFVGYTE LGVSSARNWN SNPSQLQSER AQVETFCKHN AEIRQAAIAD KT

Rooc*20      AHGYYFSVWK KCIHSSRDFS DMVLIDNYIF NKDVFIQFNS TVGEFVGYTE LGVMNARRFN NDPNLLQSER AVVERYCKHN AKNRQAAIAD KT
Rooc*18      AHGYYFSVWK KCIHSSRDFS DMVFIDNYIF NKDVFIQFNS TVGEFVGYTE LGVFNARNWN NDPNRLQPER AAVETFCKHN AEIYQAAIAD KT
Rooc*21      AHGYYYSRWT ECIYSSRDFS DMVFIDNKIF NKDVFIQFNS TVGEYVGYTE LGVFNARNWN NDPNLLQQER AQVETYCKHN AELYQAAIAD KT
Rooc*19      AHGYYHSVWT KCIHSSRDFS DMVYIGNYIF NKDVFIQFNS TVGEFVGYTE LGVMNARRFN NDPNLLQQAR ALVETYCKHN AEIRQAAIAD KT
Rooc*22      ---------- ---------- ---------- ---------- ---------- ---RNAQNWN NDPNRLQGER AEVERYCKHN AELDHSSISY KT
Rooc*24      AHGYYFSVWA ECIYSSRDFS DMVFIDNYIF NKDVFIQFNS TVGEYVGYTE HGVFNARNYN NDPNILQQER AEVERYCKYN AELLQASITD KT
Rooc*23      AHGYFYSRWA ECIYSSRDFS DMVFIDNKIF NKDVFIQFNS TVGEFVGYTE HGVFNARRFN NDPNYLQSER AVVESFCKHN AELLQAAITD KT
Rooc*24.     AHGYYWSRWN KCIYSSRDFS DMVYIDNYVF NKDVFIQFNS TVGEYVGYTE HGVMNARRFN NDPNLLQQER ADVERYCKHN AELLQASITD KT
Rooc*25      AHGYYRSRWT KCIYSSRDFS DMVYIDNRIF NKDVYAQFNS TVGEFVGYTE YGVSRAKVWN NNTNFLKGER AGVETYCKHN AKIRQRAITN KT
Rooc*26      AHGYYYSRWS KCIHSSRDFS DMVFIDNYIF NKDVHIQFNS TVGEYVGYTE HGVYNARNWN NDPNRLQSER AQVETYCKYN AELDYSSNLI ET
Rooc*27      AHGYYCSRWS KCIHSSRDFS DMVFIDNYIF NKDVHIQFNS TVGEYVGYTE HGVYNARNWN NDPNRLQSER AQVETYCKYN AELHYSSITI GK
Rooc*28      AHGYYISRWN KCIHSSRDFS DMVFIDNYIF NKDVFLQFNS TVGEFVGYTE LGVYNARNWN NDPNILQPER AEVDTFCKHN AEIRQAAIAD KT
Rooc*29      AHGYYCSGWK KCIHSSRDFS DMVYIDNYIF NKDVFLQFNS TVGEYVGYTE LGVYHARNWN NDPNFLQQER AEVDTYCKHN AKIRQTSIAD KT
Rooc*30      ---------- ---------- ---------- --XVCVQFNS TVGEYVGYTE LGVSSARNWN NDPNLLQPER AQVETYCKHN AEMYQAAIAD KT
Rooc*31      AHGYYCSRWN KCIHSSRDFS DMVFIDNYIF NKDVWVQFNS TVGEYVGYTE FGVYHARNWN NDPNFLQQER AEVETYCKHN AEIRQTSIAD KT
Rooc*32      AHGYYVSGWN KCIHSSRDFS DRGFIDNYIF NKDVCLQFNS TVGELGGYTE FGVYNARNWN NDPNLLQPER ADVETFCKHS AEIHQAAIAD KT
