# Supplementary material for: Female Rose Bitterling Prefer MHC-Dissimilar Males: Experimental Evidence
Source: PLoS One. 2012 Jul 18;7(7):e40780. doi: 10.1371/journal.pone.0040780 (PMC3399850; doi:10.1371/journal.pone.0040780)
Supplement: File S2 — Amino acid alignment for DAB3 alleles. (TXT) [file pone.0040780.s002.txt]

             ....|....| ....|....| ....|....| ....|....| ...
                 5          15         25         35                 
Rooc3*01     KPKVKISPVK QAGGRHPAEL MCSAYEFYPK KIQMYWLRDG KKV
Rooc3*02     KPKVMINPVK QSGGSHPAEL MCSAYEFYPK KIQMYWLRDG KKV
Rooc3*03     KPKVMINPVK QSGGSHPAEL MCSAYEFYPK KIQMYWLRDG KKV
Rooc3*04     KPKVMISPVK QAGGSHPAEL MCSAYEFYPQ KIQMYWLRDG KKV
Rooc3*05     KPKVMISSVK QAGGRHPAEL MCSAYEFYPK KIQMYWLRDG KKV
Rooc3*06     KPKVKLSSVT RADGRHPAVL MCSAYEFYPS KIQVSWLRDG TPM
