# Supplementary material for: Female Rose Bitterling Prefer MHC-Dissimilar Males: Experimental Evidence
Source: PLoS One. 2012 Jul 18;7(7):e40780. doi: 10.1371/journal.pone.0040780 (PMC3399850; doi:10.1371/journal.pone.0040780)
Supplement: File S3 — Dataset used for statistical analyses with N = 20 females. (TXT) [file pone.0040780.s003.txt]

female	spawn	eggs	similarity	order	diverg92aa	diverg15aa	summation
F1	1	11	D	1	54	41	3
F2	1	16	D	1	55	43	3
F3	1	14	D	1	51	42	3
F6	2	12	S	1	0	0	2
F7	1	21	D	1	54	41	3
F8	1	7	S	1	0	0	1
F9	2	6	S	1	0	0	1
F10	1	0	S	1	0	0	2
F11	1	31	D	1	46	40	3
F12	1	14	S	1	0	0	2
F13	1	0	D	1	53	40	3
F15	1	0	D	1	18	13	3
F17	1	15	D	1	70	59	4
F20	2	0	S	1	0	0	1
F21	1	19	S	1	15	13	2
F22	1	0	D	1	25	22	2
F23	1	14	D	1	0	0	3
F25	1	23	D	1	47	38	4
F26	2	13	S	1	0	0	3
F28	2	18	S	1	0	0	3
F1	1	0	S	2	0	0	1
F2	1	0	S	2	24	18	2
F3	1	4	S	2	0	0	1
F6	2	6	D	2	45	39	4
F7	1	0	S	2	0	0	1
F8	1	19	D	2	0	0	3
F9	2	21	D	2	54	42	3
F10	1	13	D	2	52	40	4
F11	1	0	S	2	0	0	1
F12	1	0	D	2	34	29	4
F13	1	12	S	2	0	0	1
F15	1	6	S	2	0	0	1
F17	1	21	S	2	0	0	2
F20	2	9	D	2	40	38	3
F21	1	23	D	2	42	37	3
F22	1	15	S	2	0	0	1
F23	1	8	S	2	0	0	1
F25	1	0	S	2	0	0	2
F26	2	20	D	2	45	36	5
F28	2	0	D	2	20	18	4
